# Supplementary material for: Effects of Vaccination against Recombinant FSH or LH Receptor Subunits on Gonadal Development and Functioning Male Rats
Source: Vet Sci. 2024 Apr 15;11(4):176. doi: 10.3390/vetsci11040176 (PMC11054695; doi:10.3390/vetsci11040176)
Supplement: Supplementary file 1 [file vetsci-11-00176-s001.zip]

Archive with 1 entries (1 files):
- vetsci-2880150-supplementary.pdf
